# Supplementary material for: Establishing Trauma-Informed Primary Care: Qualitative Guidance from Patients and Staff in an Urban Healthcare Clinic
Source: Children (Basel). 2022 Apr 26;9(5):616. doi: 10.3390/children9050616 (PMC9139306; doi:10.3390/children9050616)
Supplement: Supplementary file 1 [file children-09-00616-s001.zip]

Archive with 1 entries (1 files):
- children-1677317-supplementary.pdf
